# Supplementary material for: Triatomine Feeding Profiles and Trypanosoma cruzi Infection, Implications in Domestic and Sylvatic Transmission Cycles in Ecuador
Source: Pathogens. 2021 Jan 7;10(1):42. doi: 10.3390/pathogens10010042 (PMC7825724; doi:10.3390/pathogens10010042)
Supplement: Supplementary file 1 [file pathogens-10-00042-s001.zip]

Archive with 2 entries (2 files):
- MS 129_Supplementary table 1_v01_SO.xlsx
- MS 129_Supplementary table 2_v28_SO.xlsx
