# Supplementary material for: Triatomine Feeding Profiles and Trypanosoma cruzi Infection, Implications in Domestic and Sylvatic Transmission Cycles in Ecuador
Source: Pathogens. 2021 Jan 7;10(1):42. doi: 10.3390/pathogens10010042 (PMC7825724; doi:10.3390/pathogens10010042)
Supplement: Supplementary file 1 [file pathogens-10-00042-s001.zip › MS 129_Supplementary table 1_v01_SO.xlsx]

## Sheet: Hoja1
Table S1. Thermal cycling parameters for PCR primers tested according to previous publications.
Primer set	Ta (°C)	Amplification conditions (°C/sec)ᵃ	No. of cycles	Product size (bp)
Cytochrome b
FACytb-F, FACytb-R	52.7	D,95/30; A,55/50; E,72/40	36	355
Cytochrome b
L14841, H15149	56.8	D,93/60; A,50/60; E,72/300	30	307
12S r
L1091, H1478	55.4	D,93/60; A,50/60; E,72/300	30	386
Ta. Optimum annealing temperature calculated by using Thermo Fisher Tm calculator. a Actual denaturation (D), annealing (A) and extension (E) temperature and time used in cited publications.
